# Supplementary material for: Protein-Nanoparticle Interactions Govern the Interfacial Behavior of Polymeric Nanogels: Study of Protein Corona Formation at the Air/Water Interface
Source: Int J Mol Sci. 2023 Feb 1;24(3):2810. doi: 10.3390/ijms24032810 (PMC9917661; doi:10.3390/ijms24032810)
Supplement: Supplementary file 1 [file ijms-24-02810-s001.zip]

Archive with 1 entries (1 files):
- ijms-2185897-supplementary.pdf
